# Supplementary material for: Time-dependent postural control adaptations following a neuromuscular warm-up in female handball players: a randomized controlled trial
Source: BMC Sports Sci Med Rehabil. 2016 Oct 13;8:33. doi: 10.1186/s13102-016-0058-5 (PMC5064777; doi:10.1186/s13102-016-0058-5)
Supplement: Additional file 1: — Master data. The file includes a table with the full dataset of this study. (XLSX 22 kb) [file 13102_2016_58_MOESM1_ESM.xlsx]

## Sheet: Tabelle1
ID	Time, weeks	Group	Age range, yrs	Weight range, kg	Height range, cm	BMI, kg/m2	SEBT, % leg length	SEBT_posterior	SEBT_anterior	SEBT_medial	SEBT_lateral	vCOP, cm/s
1	0	intervention	18-41	51-85	157-183	19.69	79	88.69	80.36	83.33	63.1	6.05
1	3	intervention	18-41	51-85	157-183	19.69	79	86.31	79.76	81.55	69.64	4.07
1	6	intervention	18-41	51-85	157-183	19.69	83	89.29	83.93	85.12	72.62	4.02
1	9	intervention	18-41	51-85	157-183	19.69	86	92.26	86.31	86.31	78.57	4.61
1	11	intervention	18-41	51-85	157-183	19.69	90	98.81	89.29	92.26	80.36	4.18
2	0	intervention	18-41	51-85	157-183	21.15	86	105.06	74.72	84.27	79.21	2.75
2	3	intervention	18-41	51-85	157-183	21.15	81	100	71.35	83.71	69.66	2.96
2	6	intervention	18-41	51-85	157-183	21.15	87	104.49	74.16	85.39	83.71	2.6
2	9	intervention	18-41	51-85	157-183	21.15	88	99.44	75.28	96.07	81.46	2.33
2	11	intervention	18-41	51-85	157-183	21.15
3	0	intervention	18-41	51-85	157-183	23.53	94	105.11	89.77	97.16	83.52	2.34
3	3	intervention	18-41	51-85	157-183	23.53	97	106.25	92.61	102.27	87.5	2.47
3	6	intervention	18-41	51-85	157-183	23.53	97	104.55	86.36	102.27	96.02	2.57
3	9	intervention	18-41	51-85	157-183	23.53	98	109.66	91.48	102.84	87.5	2.43
3	11	intervention	18-41	51-85	157-183	23.53	97	107.39	89.2	101.14	89.2	2.48
4	0	intervention	18-41	51-85	157-183	21.77	95	109.76	86.59	99.39	85.37	3.85
4	3	intervention	18-41	51-85	157-183	21.77	94	106.71	86.59	100.61	81.71	3.88
4	6	intervention	18-41	51-85	157-183	21.77	94	109.76	88.41	97.56	80.49	3.4
4	9	intervention	18-41	51-85	157-183	21.77	99	115.24	90.24	104.27	84.76	2.83
4	11	intervention	18-41	51-85	157-183	21.77	92	103.66	89.63	100	75	3.88
5	0	intervention	18-41	51-85	157-183	22.49	84	90.74	83.33	87.65	74.69	3.1
5	3	intervention	18-41	51-85	157-183	22.49	89	94.44	87.04	93.83	81.48	3.36
5	6	intervention	18-41	51-85	157-183	22.49	86	97.53	80.86	90.74	76.54	3.17
5	9	intervention	18-41	51-85	157-183	22.49	94	103.7	88.89	96.3	85.19	3.01
5	11	intervention	18-41	51-85	157-183	22.49
6	0	intervention	18-41	51-85	157-183	21.99	86	93.04	75.95	90.51	85.44	2.65
6	3	intervention	18-41	51-85	157-183	21.99	89	95.57	77.22	89.87	92.41	2.68
6	6	intervention	18-41	51-85	157-183	21.99	90	94.3	79.11	91.77	94.3	2.6
6	9	intervention	18-41	51-85	157-183	21.99	94	98.73	84.18	93.67	97.47	2.17
6	11	intervention	18-41	51-85	157-183	21.99	101	112.03	87.34	100	103.8	2.13
7	0	intervention	18-41	51-85	157-183	27.34	105	115.97	92.36	114.58	96.53	2.43
7	3	intervention	18-41	51-85	157-183	27.34	105	117.36	89.58	116.67	96.53	2.26
7	6	intervention	18-41	51-85	157-183	27.34
7	9	intervention	18-41	51-85	157-183	27.34	106	118.75	90.28	116.67	97.22	1.88
7	11	intervention	18-41	51-85	157-183	27.34	111	125	95.83	122.22	102.78	2.1
8	0	intervention	18-41	51-85	157-183	20.07	108	120	111.33	113.33	85.33	4.54
8	3	intervention	18-41	51-85	157-183	20.07	111	125.33	110.67	112	96.67	5.03
8	6	intervention	18-41	51-85	157-183	20.07	109	118.67	110.67	112.67	95.33	4.32
8	9	intervention	18-41	51-85	157-183	20.07	116	126	113.33	120	103.33	4.12
8	11	intervention	18-41	51-85	157-183	20.07	115	125.33	113.33	118.67	103.33	4.58
9	0	control	18-41	51-85	157-183	23.95	89	99.39	86.59	91.46	79.27	3.12
9	3	control	18-41	51-85	157-183	23.95	96	109.76	89.63	95.12	89.02	2.65
9	6	control	18-41	51-85	157-183	23.95	96	107.93	87.8	100	90.24	2.69
9	9	control	18-41	51-85	157-183	23.95	100	113.41	93.9	103.05	90.85	2.45
9	11	control	18-41	51-85	157-183	23.95	106	118.9	98.78	112.2	95.73	2.57
10	0	control	18-41	51-85	157-183	23.72	87	97.16	81.82	89.2	81.25	2.88
10	3	control	18-41	51-85	157-183	23.72
10	6	control	18-41	51-85	157-183	23.72	86	96.59	81.25	88.07	77.27	2.83
10	9	control	18-41	51-85	157-183	23.72	91	103.41	82.39	95.45	83.52	2.89
10	11	control	18-41	51-85	157-183	23.72	93	106.82	85.23	94.89	85.23	2.84
11	0	control	18-41	51-85	157-183	21.97	88	98.78	92.68	93.9	67.07	2.66
11	3	control	18-41	51-85	157-183	21.97	87	96.34	92.68	92.68	67.68	2.82
11	6	control	18-41	51-85	157-183	21.97	93	101.22	96.34	98.17	76.83	2.02
11	9	control	18-41	51-85	157-183	21.97	97	106.71	99.39	100.61	79.88	1.93
11	11	control	18-41	51-85	157-183	21.97	95	98.78	100	101.22	78.66	3.35
12	0	control	18-41	51-85	157-183	21.26	105	124.68	85.06	110.39	98.05	3.19
12	3	control	18-41	51-85	157-183	21.26	105	123.38	87.66	112.99	96.75
12	6	control	18-41	51-85	157-183	21.26	104	122.08	87.01	111.04	96.75	3.76
12	9	control	18-41	51-85	157-183	21.26	109	129.22	87.66	118.18	101.95	3.33
12	11	control	18-41	51-85	157-183	21.26
13	0	control	18-41	51-85	157-183	26.62	94	111.54	83.97	92.95	87.18	2.64
13	3	control	18-41	51-85	157-183	26.62	90	101.92	83.97	92.95	82.05	2.38
13	6	control	18-41	51-85	157-183	26.62
13	9	control	18-41	51-85	157-183	26.62	91	109.62	83.97	96.15	72.44	2.36
13	11	control	18-41	51-85	157-183	26.62	91	102.56	85.9	96.15	77.56	2.53
14	0	control	18-41	51-85	157-183	22.14	85	92.35	84.71	93.53	68.82	3.48
14	3	control	18-41	51-85	157-183	22.14	88	92.94	88.82	94.71	76.47	3.55
14	6	control	18-41	51-85	157-183	22.14
14	9	control	18-41	51-85	157-183	22.14	88	91.76	87.65	94.12	77.65	2.99
14	11	control	18-41	51-85	157-183	22.14	87	91.76	85.29	99.41	72.35	2.89
15	0	control	18-41	51-85	157-183	21.51	92	103.66	89.63	100.61	75	3.41
15	3	control	18-41	51-85	157-183	21.51	96	100	103.05	98.78	83.54	3.43
15	6	control	18-41	51-85	157-183	21.51
15	9	control	18-41	51-85	157-183	21.51	97	100.61	99.39	97.56	90.24	2.49
15	11	control	18-41	51-85	157-183	21.51	98	98.78	103.05	98.17	92.07	2.26
16	0	intervention	18-41	51-85	157-183	22.59	86	99.42	86.05	90.7	69.77	3.39
16	3	intervention	18-41	51-85	157-183	22.59	91	105.23	83.72	97.09	76.74	2.82
16	6	intervention	18-41	51-85	157-183	22.59	90	104.07	86.63	96.51	73.84	2.77
16	9	intervention	18-41	51-85	157-183	22.59	92	106.98	86.05	96.51	79.65	2.82
16	11	intervention	18-41	51-85	157-183	22.59	95	102.33	91.86	100	84.88	2.74
17	0	intervention	18-41	51-85	157-183	20.98	111	116.47	107.06	117.06	104.71	4.45
17	3	intervention	18-41	51-85	157-183	20.98	103	110	101.76	110.59	88.24	5.05
17	6	intervention	18-41	51-85	157-183	20.98	106	114.12	106.47	110	94.12	4.04
17	9	intervention	18-41	51-85	157-183	20.98	106	111.76	103.53	112.35	97.65	5.04
17	11	intervention	18-41	51-85	157-183	20.98	111	118.82	108.24	112.94	102.35	4.18
18	0	intervention	18-41	51-85	157-183	21.2	110	119.62	103.16	116.46	101.9	2.44
18	3	intervention	18-41	51-85	157-183	21.2	109	125.95	101.9	117.09	91.14	2.29
18	6	intervention	18-41	51-85	157-183	21.2	112	124.68	108.23	114.56	98.73	2.71
18	9	intervention	18-41	51-85	157-183	21.2	108	118.35	105.7	112.03	94.94	2.4
18	11	intervention	18-41	51-85	157-183	21.2	110	122.15	107.59	114.56	97.47	2.39
19	0	intervention	18-41	51-85	157-183	21.97	102	114.81	90.12	114.81	87.04	3.38
19	3	intervention	18-41	51-85	157-183	21.97	102	117.9	92.59	117.28	80.86	4.22
19	6	intervention	18-41	51-85	157-183	21.97	105	119.14	95.06	119.14	87.65	3.42
19	9	intervention	18-41	51-85	157-183	21.97	100	111.73	87.65	104.94	93.83	4.12
19	11	intervention	18-41	51-85	157-183	21.97	99	112.35	89.51	103.7	90.12	3.12
20	0	intervention	18-41	51-85	157-183	20.23	85	94.02	83.7	88.04	75.54	5.47
20	3	intervention	18-41	51-85	157-183	20.23	90	97.83	88.59	91.3	82.07	3.57
20	6	intervention	18-41	51-85	157-183	20.23	90	98.37	90.76	92.93	78.8	4.3
20	9	intervention	18-41	51-85	157-183	20.23	90	97.83	91.85	91.3	78.26	4.09
20	11	intervention	18-41	51-85	157-183	20.23	92	102.17	88.59	93.48	84.78	3.24
21	0	intervention	18-41	51-85	157-183	23.89	99	112.94	93.53	98.82	89.41	4.26
21	3	intervention	18-41	51-85	157-183	23.89	99	108.24	95.88	101.76	90.59	4.77
21	6	intervention	18-41	51-85	157-183	23.89	101	110.59	94.71	106.47	91.76	4.95
21	9	intervention	18-41	51-85	157-183	23.89	103	110.59	100.59	103.53	96.47	5.96
21	11	intervention	18-41	51-85	157-183	23.89
22	0	intervention	18-41	51-85	157-183	27.44	97	110.49	97.53	101.23	77.78	4.46
22	3	intervention	18-41	51-85	157-183	27.44	100	111.73	100.62	104.94	82.72	3.94
22	6	intervention	18-41	51-85	157-183	27.44	100	111.11	104.32	106.79	79.01	3.49
22	9	intervention	18-41	51-85	157-183	27.44
22	11	intervention	18-41	51-85	157-183	27.44
23	0	control	18-41	51-85	157-183	26.4	105	119.51	96.95	110.98	92.07	3.28
23	3	control	18-41	51-85	157-183	26.4
23	6	control	18-41	51-85	157-183	26.4
23	9	control	18-41	51-85	157-183	26.4
23	11	control	18-41	51-85	157-183	26.4
24	0	control	18-41	51-85	157-183	27.18	111	117.11	109.87	116.45	99.34	2.71
24	3	control	18-41	51-85	157-183	27.18	110	109.21	109.87	118.42	101.97	2.96
24	6	control	18-41	51-85	157-183	27.18	108	105.26	111.18	115.79	98.68	2.71
24	9	control	18-41	51-85	157-183	27.18	106	106.58	111.18	109.87	98.03	3.27
24	11	control	18-41	51-85	157-183	27.18	112	114.47	116.45	112.5	104.61	2.49
25	0	control	18-41	51-85	157-183	20.8	95	101.85	93.83	98.77	84.57	3.35
25	3	control	18-41	51-85	157-183	20.8	97	103.7	93.83	98.77	90.12	2.95
25	6	control	18-41	51-85	157-183	20.8	96	104.32	94.44	102.47	83.95	2.84
25	9	control	18-41	51-85	157-183	20.8	96	103.7	91.98	103.09	86.42	2.27
25	11	control	18-41	51-85	157-183	20.8	94	102.47	91.98	94.44	86.42	2.21
26	0	control	18-41	51-85	157-183	22.39	92	104.65	84.3	100.58	77.91	3.48
26	3	control	18-41	51-85	157-183	22.39	92	104.07	82.56	98.84	80.81	3.13
26	6	control	18-41	51-85	157-183	22.39	93	106.98	81.4	97.09	84.88	3.14
26	9	control	18-41	51-85	157-183	22.39	91	103.49	79.65	101.74	80.23	3.56
26	11	control	18-41	51-85	157-183	22.39	94	109.88	83.14	100.58	83.14	3.29
27	0	control	18-41	51-85	157-183	21.26	94	104.88	89.63	98.78	82.32	2.73
27	3	control	18-41	51-85	157-183	21.26	94	106.71	82.93	98.17	87.2	2.35
27	6	control	18-41	51-85	157-183	21.26	100	115.24	94.51	98.78	89.63	2.04
27	9	control	18-41	51-85	157-183	21.26	95	108.54	89.63	91.46	88.41	2.29
27	11	control	18-41	51-85	157-183	21.26	97	107.93	90.85	96.34	92.07	2.46
28	0	control	18-41	51-85	157-183	23.05	97	101.83	100.61	109.76	75	4.44
28	3	control	18-41	51-85	157-183	23.05	103	114.63	100.61	109.76	87.2	3.58
28	6	control	18-41	51-85	157-183	23.05	103	115.24	99.39	104.88	92.68	3.41
28	9	control	18-41	51-85	157-183	23.05
28	11	control	18-41	51-85	157-183	23.05	98	101.22	100	103.05	89.63	3.85
29	0	control	18-41	51-85	157-183	24.09	100	110.49	91.98	104.32	91.98	3.26
29	3	control	18-41	51-85	157-183	24.09
29	6	control	18-41	51-85	157-183	24.09	100	110.49	91.98	105.56	92.59	4.12
29	9	control	18-41	51-85	157-183	24.09	93	101.85	85.8	101.23	82.72	4.25
29	11	control	18-41	51-85	157-183	24.09	100	111.11	93.83	103.09	91.98	3.71
30	0	intervention	18-41	51-85	157-183	22.23	105	105.84	104.55	111.69	99.35	3.91
30	3	intervention	18-41	51-85	157-183	22.23
30	6	intervention	18-41	51-85	157-183	22.23	112	117.53	112.99	114.94	103.25	2.84
30	9	intervention	18-41	51-85	157-183	22.23	112	117.53	111.04	113.64	105.19	3.32
30	11	intervention	18-41	51-85	157-183	22.23	107	113.64	101.3	109.09	103.9	3.23
31	0	intervention	18-41	51-85	157-183	20.69	103	107.69	100.64	107.69	94.23	3.11
31	3	intervention	18-41	51-85	157-183	20.69	103	108.97	108.33	104.49	91.03	2.8
31	6	intervention	18-41	51-85	157-183	20.69	103	108.97	104.49	102.56	94.23	3.04
31	9	intervention	18-41	51-85	157-183	20.69	104	107.05	108.33	107.69	93.59	3.01
31	11	intervention	18-41	51-85	157-183	20.69	105	112.18	107.69	105.13	96.15	2.41
32	0	intervention	18-41	51-85	157-183	22.06	106	112.96	100	112.35	98.77	4
32	3	intervention	18-41	51-85	157-183	22.06	107	116.67	93.21	114.2	103.7	4.03
32	6	intervention	18-41	51-85	157-183	22.06	113	123.46	104.94	111.11	111.11	3.48
32	9	intervention	18-41	51-85	157-183	22.06	109	118.52	92.59	114.81	108.64	3.7
32	11	intervention	18-41	51-85	157-183	22.06	111	124.69	95.68	120.37	104.94	3.04
33	0	intervention	18-41	51-85	157-183	22.49	92	106.79	73.46	95.68	91.98	5.14
33	3	intervention	18-41	51-85	157-183	22.49	91	107.41	73.46	89.51	94.44	5.46
33	6	intervention	18-41	51-85	157-183	22.49	97	113.58	75.93	103.09	95.06	3.8
33	9	intervention	18-41	51-85	157-183	22.49	99	117.9	76.54	104.32	98.77	3.62
33	11	intervention	18-41	51-85	157-183	22.49	101	114.81	78.4	106.17	104.94	4.24
34	0	intervention	18-41	51-85	157-183	20.48	95	107.14	98.81	95.24	77.98	3.96
34	3	intervention	18-41	51-85	157-183	20.48	97	108.93	97.02	98.81	81.55	3.44
34	6	intervention	18-41	51-85	157-183	20.48	97	106.55	102.38	95.83	85.12	3.99
34	9	intervention	18-41	51-85	157-183	20.48	101	110.12	98.81	108.33	88.1	3.65
34	11	intervention	18-41	51-85	157-183	20.48	107	116.07	104.76	113.1	92.26	2.86
35	0	intervention	18-41	51-85	157-183	23.51	102	114.12	88.24	107.06	97.06	3.21
35	3	intervention	18-41	51-85	157-183	23.51	100	110.59	88.24	105.88	94.71	2.94
35	6	intervention	18-41	51-85	157-183	23.51	107	120	98.24	110.59	99.41	2.61
35	9	intervention	18-41	51-85	157-183	23.51	107	117.65	96.47	110.59	102.94	2.91
35	11	intervention	18-41	51-85	157-183	23.51	113	121.76	104.71	114.71	108.82	3.11
36	0	control	18-41	51-85	157-183	22.48	101	112.03	97.47	107.59	86.08	2.72
36	3	control	18-41	51-85	157-183	22.48	101	110.13	97.47	100.63	96.2	2.77
36	6	control	18-41	51-85	157-183	22.48	101	107.59	96.84	105.06	93.04	3.1
36	9	control	18-41	51-85	157-183	22.48	101	114.56	98.73	99.37	92.41	2.86
36	11	control	18-41	51-85	157-183	22.48	100	108.23	98.73	101.27	91.77	2.71
37	0	control	18-41	51-85	157-183	20.24	90	97.56	94.51	92.07	77.44	3.43
37	3	control	18-41	51-85	157-183	20.24	103	118.9	99.39	103.05	91.46	3.55
37	6	control	18-41	51-85	157-183	20.24	92	100.61	91.46	93.29	83.54	3.43
37	9	control	18-41	51-85	157-183	20.24
37	11	control	18-41	51-85	157-183	20.24	98	109.76	100	98.78	85.37	3.38
38	0	control	18-41	51-85	157-183	21.8	99	108.33	100.6	104.17	81.55	3.28
38	3	control	18-41	51-85	157-183	21.8	98	107.14	96.43	104.17	85.71	3.34
38	6	control	18-41	51-85	157-183	21.8	97	110.12	95.24	101.19	83.33	3.35
38	9	control	18-41	51-85	157-183	21.8
38	11	control	18-41	51-85	157-183	21.8	100	112.5	98.81	100	88.1	3.17
39	0	control	18-41	51-85	157-183	26.73
39	3	control	18-41	51-85	157-183	26.73
39	6	control	18-41	51-85	157-183	26.73	98	108.62	92.53	96.55	94.25	3.21
39	9	control	18-41	51-85	157-183	26.73
39	11	control	18-41	51-85	157-183	26.73
40	0	control	18-41	51-85	157-183	21.22	99	115.13	94.74	104.61	79.61	2.56
40	3	control	18-41	51-85	157-183	21.22	103	118.42	97.37	110.53	86.84	2.59
40	6	control	18-41	51-85	157-183	21.22
40	9	control	18-41	51-85	157-183	21.22	99	113.16	93.42	111.18	78.29	2.25
40	11	control	18-41	51-85	157-183	21.22	104	118.42	100	115.13	80.92	2.44
41	0	control	18-41	51-85	157-183	22.79	98	108.33	94.05	98.21	92.26	2.89
41	3	control	18-41	51-85	157-183	22.79
41	6	control	18-41	51-85	157-183	22.79	103	110.12	100.6	101.19	101.79	3.73
41	9	control	18-41	51-85	157-183	22.79
41	11	control	18-41	51-85	157-183	22.79	101	107.14	102.38	104.76	91.67	3.13
